# Supplementary material for: The lipopeptide Pam3CSK4 inhibits Rift Valley fever virus infection and protects from encephalitis
Source: PLoS Pathog. 2024 Jun 27;20(6):e1012343. doi: 10.1371/journal.ppat.1012343 (PMC11236204; doi:10.1371/journal.ppat.1012343)
Supplement: S1 Data — (XLSX) [file ppat.1012343.s010.xlsx]

## Sheet: Fig1
FIGURE 1C	Concentration (U/mL)	Rel Survival			Rel infection
	12000	1.15147	1.16335	0.991773	0.078767	0.139987	0.100869
	2400	1.15441	1.13353	0.996825	0.08725	0.166549	0.08586
	480	1.09456	1.19293	1.02165	0.140678	0.215208	0.108311
	96	0.894654	1.03891	1.00258	0.345595	0.363431	0.182399
	19.2		0.842997	1.01244		0.666321	0.370412
FIGURE 1D	Concentration (U/mL)	Rel Survival			Rel infection
	12000	1.08651	1.0312	1.0234	0.816463	0.8453	0.912233
	2400	1.04052	1.0267	1.05252	0.902485	0.8201	0.917677
	480	1.00511	0.9996	1.05503	0.914392	0.922	0.913803
	96	0.985924	0.9872	1.04871	1.02745	0.8698	0.987451
	19.2	0.995463	0.9782	0.990742	0.988695	0.9641	1.02731
FIGURE 1E		Vehicle			uIFNa
	RVFV titers	595000	440000	3100000	53500	51500	115000
FIGURE 1F		Vehicle			uIFNa
	Rel RVFV RNA	1	1	1	0.023438	0.030841	0.044173
FIGURE 1G		Vehicle			uIFNa
	Rel IFIT1 RNA	1	1	1	218.94	322.99	150.95
FIGURE 1H		Vehicle			uIFNa
	Rel CXCL10 RNA	1	1		919.05	603.831
FIGURE 1I		Vehicle			uIFNa
	RVFV titers	8000	8750	9250	5775	7000	5500
FIGURE 1J		Vehicle			uIFNa
	Rel RVFV RNA	1	1	1	0.447343	0.271846	0.513735
FIGURE 1K		Vehicle			uIFNa
	Rel IFIT2 RNA	1	1	1	578.34	1277.95	1154.06
FIGURE 1L		Vehicle			uIFNa
	Rel CXCL10 RNA	1	1	1	10881.4	17483.2	22742.7
FIGURE 1M	Rel RVFV infection
	Concentration (U/mL)	Rat IFNa				Rat IFNb				Rat IFNg
	12000	0.629906	0.69913	0.745976		0.951808	0.8298	0.827162	0.633356	1.09583	0.9179	0.887958
	2400	0.760934	0.74911	0.801472		0.890964	0.7731	0.818598	0.498147	1.00678	0.9131	0.872753
	480	0.896909	0.82558	0.819202		0.89863	0.746	0.797545	0.572382	0.819781	0.8553	0.862684
	96	1.14969	0.87802	0.885456		0.827938	0.8389	0.897054	0.642216	0.793182	0.8041	0.854723
	19.2	1.1115	0.93865	1.02209		0.849063	0.8126	0.918587	0.838578	0.854534	0.8265	0.836205

## Sheet: Fig2
FIGURE 2B		Dilution #	Rep 1 rel infection	Rep 2 rel infection		FIGURE 2C		Dilution #	Rep 1 rel infection	Rep 2 rel infection		FIGURE 2E		Rep 1	Rep 2
	LPS-RS	1	0.246393	0.00447638			LPS-RS	1	0.429276	0.607153			Vehicle	100	100
	Poly(A:U)	1	0.199916	0.111161			Poly(A:U)	1	1.17062	1.36157			LPS-RS	24.6393	0.44764
	Scleroglucan*	1	0.1854	0.186624			Scleroglucan*	1	0.759295	1.54988			Pam3CSK4	26.2716	51.9474
	Pam3CSK4	1	0.262716	0.519474			Pam3CSK4	1	0.792814	0.680165			Adilipoline™ (CL413)	104.914	0.80826
	Beta-glucan peptide*	1	0.524023	0.553099			Beta-glucan peptide*	1	1.3921	1.80953			Zymosan	24.826	111.938
	PGN-ECndss ultrapure, soluble	1	0.848136	0.481854			PGN-ECndss ultrapure, soluble	1	1.41156	1.77611			HKMT	90.1872	113.556
	Zymosan	1	0.24826	1.11938			Zymosan	1	0.670912	1.41433			LTA-BS	95.1532	110.539
	Poly(I:C) (HMW)	1	0.946325	0.643862			Poly(I:C) (HMW)	1	0.608211	1.65375			LPS-PG	98.0677	108.838
	LPS-EK	1	0.79676	0.800044			LPS-EK	1	0.860033	1.30208			PGN-SA	88.58	120.268
	Poly(dG:dC) naked	1	0.95037	0.701299			Poly(dG:dC) naked	1	1.83412	1.70277			PamadiFectin	96.4615	113.887
	Loxoribine	1	0.714348	1.01079			Loxoribine	1	1.02035	1.30842			PGN-BS	99.4994	111.141
	ISD Control Naked	1	0.759884	1.04142			ISD Control Naked	1	0.978409	1.49563			PGN-EB	100.764	111.765
	TL8-506	1	1.05591	0.745935			TL8-506	1	1.08118	1.31727			LPS-B5	103.944	115.292
	LPS	1	0.90692	0.930711			LPS	1	1.01581	1.36206			PGN-EK	106.266	119.275
	dsDNA-EC	1	0.937822	0.90556			dsDNA-EC	1	1.25656	1.60489			FSL-1	105.077	120.652
	R848	1	0.858802	1.00202			R848	1	0.694895	0.732428			HKLM	103.819	122.629
	Curdlan*	1	0.790212	1.14249			Curdlan*	1	1.00082	1.37336			Pam2CSK4	106.055	122.343
	Poly(I:C)-LMW	1	0.963098	1.0031			Poly(I:C)-LMW	1	0.93214	1.7265			LAM-MS	107.598	120.89
	Pustulan*	1	0.848263	1.17282			Pustulan*	1	0.981651	1.613
	HKCA	1	0.937831	1.08327			HKCA	1	0.83738	0.97586
	AdiFectin™ (CL347)	1	0.876901	1.1475			AdiFectin™ (CL347)	1	0.861051	1.28166
	PGN-ECndi ultrapure, insoluble*	1	0.902501	1.12618			PGN-ECndi ultrapure, insoluble*	1	1.05549	1.39028
	HKMT	1	0.901872	1.13556			HKMT	1	0.744569	1.39493
	2'3'-c-di-GMP	1	0.968726	1.07489			2'3'-c-di-GMP	1	1.09093	1.1176
	iE-Lys	1	1.03931	1.0092			iE-Lys	1	1.15439	1.45478
	LTA-BS	1	0.951532	1.10539			LTA-BS	1	1.43689	1.53363
	LPS-PG	1	0.980677	1.08838			LPS-PG	1	0.560956	1.41326
	PGN-SA*	1	0.8858	1.20268			PGN-SA*	1	0.779745	1.40076
	Tri-Lys	1	0.886349	1.20536			Tri-Lys	1	0.784737	1.61782
	Poly(dA:dT) naked	1	1.07245	1.02059			Poly(dA:dT) naked	1	1.34937	1.55456
	PamadiFectin™ (CL553)	1	0.964615	1.13887			PamadiFectin™ (CL553)	1	0.749393	1.09432
	PGN-BS*	1	0.994994	1.11141			PGN-BS*	1	0.72411	1.61278
	PGN-SAndi ultrapure, insoluble*	1	0.959721	1.14862			PGN-SAndi ultrapure, insoluble*	1	1.03902	1.5748
	N-Glycolyl-MDP	1	0.960396	1.15422			N-Glycolyl-MDP	1	0.914963	1.44339
	iE-DAP	1	0.977685	1.13722			iE-DAP	1	0.920861	1.41304
	ODN 4084-F	1	1.01042	1.11352			ODN 4084-F	1	1.49913	1.52697
	PGN-EB*	1	1.00764	1.11765			PGN-EB*	1	0.771789	1.46206
	c-di-UMP	1	1.00751	1.11802			c-di-UMP	1	0.586463	1.398
	c-di-AMP	1	0.950334	1.17808			c-di-AMP	1	1.20035	1.40227
	L18-MDP	1	0.976646	1.15985			L18-MDP	1	0.742875	1.35146
	Murabutide	1	1.03001	1.11267			Murabutide	1	0.851169	1.50513
	ssPolyU Naked	1	1.00777	1.14446			ssPolyU Naked	1	0.808414	1.5203
	ssRNA-DR*	1	1.02872	1.12986			ssRNA-DR*	1	1.08853	1.35506
	ORN 06*	1	1.05188	1.10827			ORN 06*	1	1.11101	1.45132
	c-di-GMP	1	0.995315	1.16563			c-di-GMP	1	1.23703	1.5251
	ORN Sa19*	1	1.03482	1.13679			ORN Sa19*	1	1.87004	1.59107
	Laminarin	1	1.0337	1.14276			Laminarin	1	1.0623	1.48413
	2’3’-cGAMP	1	1.03176	1.15317			2’3’-cGAMP	1	1.09835	1.56304
	LPS-B5	1	1.03944	1.15292			LPS-B5	1	1.35399	1.58726
	Poly(dT)	1	1.06364	1.14285			Poly(dT)	1	1.95192	1.86051
	2’2’-cGAMP	1	1.04475	1.1623			2’2’-cGAMP	1	0.948213	1.46562
	FLA-BS*	1	1.05942	1.14902			FLA-BS*	1	1.01812	1.49768
	c-di-IMP	1	1.02367	1.1914			c-di-IMP	1	1.10224	1.47001
	cAIMP	1	1.02565	1.1913			cAIMP	1	1.10828	1.49353
	Schizophyllan*	1	1.03687	1.18328			Schizophyllan*	1	0.682695	1.58604
	ORN 02*	1	1.0473	1.1771			ORN 02*	1	1.59984	1.63143
	FLA-ST*	1	1.05281	1.17193			FLA-ST*	1	1.39283	1.59719
	MDP	1	1.0595	1.16968			MDP	1	1.27493	1.35962
	3'3'-cGAMP	1	1.05041	1.18763			3'3'-cGAMP	1	1.09449	1.50202
	PGN-EK*	1	1.06266	1.19275			PGN-EK*	1	0.891153	1.57075
	ORN Sa19 Control*	1	1.07176	1.18514			ORN Sa19 Control*	1	1.22696	1.53762
	FSL-1*	1	1.05077	1.20652			FSL-1*	1	1.03111	1.49336
	2'3'-c-di-AMP	1	1.08298	1.1792			2'3'-c-di-AMP	1	0.0288179	0.0412662
	Tri-DAP	1	1.07421	1.18817			Tri-DAP	1	0.855313	1.45822
	HKLM	1	1.03819	1.22629			HKLM	1	0.886749	1.46735
	ISD Naked	1	1.04718	1.22029			ISD Naked	1	1.31493	1.58032
	LPS-EB	1	1.05757	1.21829			LPS-EB	1	0.801473	1.32071
	Pam2CSK4	1	1.06055	1.22343			Pam2CSK4	1	0.376771	0.908207
	LAM-MS	1	1.07598	1.2089			LAM-MS	1	1.12891	1.3651
	C12-iE-DAP	1	1.06011	1.23425			C12-iE-DAP	1	1.65516	1.3737
	WGP Soluble	1	1.07932	1.26696			WGP Soluble	1	1.6513	1.57266
	Scleroglucan*	2	0.357754	0.616268			Scleroglucan*	2	0.993319	1.16237
	Gardiquimod	2	0.517687	0.804851			Gardiquimod	2	0.626019	0.725586
	Adilipoline™ (CL413)	2	0.154889	1.18794			Adilipoline™ (CL413)	2	0.371996	0.905877
	N-Glycolyl-MDP	2	0.584082	0.813138			N-Glycolyl-MDP	2	1.03975	1.38452
	Poly(A:U)	2	0.791754	0.620595			Poly(A:U)	2	1.88628	1.24204
	LPS-RS	2	0.808348	0.662848			LPS-RS	2	0.968152	1.41697
	HKMT	2	0.896748	0.603424			HKMT	2	0.886956	1.43292
	Imiquimod	2	0.53043	1.07619			Imiquimod	2	0.79774	1.16992
	TL8-506	2	0.837208	0.797576			TL8-506	2	0.65183	1.07524
	Laminarin	2	1.00421	0.643753			Laminarin	2	0.981022	1.36231
	Poly(I:C) (HMW)	2	1.03971	0.715826			Poly(I:C) (HMW)	2	1.7394	1.6761
	PGN-EB*	2	0.958785	0.871882			PGN-EB*	2	0.567203	1.2432
	Curdlan*	2	0.673297	1.16986			Curdlan*	2	0.852216	1.41586
	Poly(I:C)-LMW	2	0.931062	0.915005			Poly(I:C)-LMW	2	1.4927	1.61792
	LPS-EK	2	0.932254	0.942698			LPS-EK	2	0.703214	1.24835
	Furfurman	2	0.832507	1.0494			Furfurman	2	1.03835	1.42316
	Beta-glucan peptide*	2	0.872331	1.04339			Beta-glucan peptide*	2	1.17924	1.33195
	2’2’-cGAMP	2	0.83975	1.12097			2’2’-cGAMP	2	1.34493	1.47652
	PGN-ECndi ultrapure, insoluble*	2	0.807022	1.16123			PGN-ECndi ultrapure, insoluble*	2	0.940284	1.46093
	c-di-UMP	2	0.847697	1.12062			c-di-UMP	2	0.907845	1.46456
	Zymosan	2	0.828825	1.13985			Zymosan	2	0.694956	1.40335
	ISD Control Naked	2	0.82333	1.16471			ISD Control Naked	2	1.11043	1.29276
	AdiFectin™ (CL347)	2	0.960363	1.04395			AdiFectin™ (CL347)	2	1.08032	1.36136
	Tri-DAP	2	0.854207	1.18824			Tri-DAP	2	1.23622	1.41472
	c-di-IMP	2	0.922108	1.13386			c-di-IMP	2	0.879543	1.55651
	PGN-ECndss ultrapure, soluble	2	1.01997	1.05239			PGN-ECndss ultrapure, soluble	2	0.849335	1.38114
	iE-DAP	2	0.949021	1.12848			iE-DAP	2	0.945726	1.34345
	LPS-PG	2	1.03717	1.04717			LPS-PG	2	0.974835	1.40346
	ORN Sa19*	2	1.0227	1.08984			ORN Sa19*	2	1.10224	1.47234
	PGN-SA*	2	0.977339	1.149			PGN-SA*	2	0.931912	1.57388
	Murabutide	2	1.00824	1.12061			Murabutide	2	1.25943	1.312
	c-di-AMP	2	1.01544	1.1183			c-di-AMP	2	1.38299	1.4482
	Schizophyllan*	2	1.00003	1.13384			Schizophyllan*	2	1.25709	1.32165
	PamadiFectin™ (CL553)	2	1.02046	1.11346			PamadiFectin™ (CL553)	2	1.04022	1.30359
	Pustulan*	2	0.968794	1.16889			Pustulan*	2	1.17282	1.50338
	LPS-EB	2	0.977908	1.16572			LPS-EB	2	0.610737	1.0759
	cAIMP	2	1.03266	1.11223			cAIMP	2	1.02109	1.66314
	L18-MDP	2	0.989587	1.16067			L18-MDP	2	1.06474	1.52927
	2'3'-c-di-AMP	2	1.03141	1.12301			2'3'-c-di-AMP	2	1.23576	1.4584
	Poly(dA:dT) naked	2	1.04837	1.11147			Poly(dA:dT) naked	2	1.49812	1.61707
	HKCA	2	1.04309	1.12144			HKCA	2	0.873333	1.27042
	HKLM	2	1.01129	1.15416			HKLM	2	0.844027	1.35118
	Poly(dG:dC) naked	2	0.996314	1.17558			Poly(dG:dC) naked	2	1.5788	1.60344
	LPS-B5	2	1.03283	1.13929			LPS-B5	2	1.09614	1.49579
	PGN-SAndi ultrapure, insoluble*	2	0.995971	1.18071			PGN-SAndi ultrapure, insoluble*	2	1.03778	1.54123
	FLA-ST*	2	1.06052	1.1192			FLA-ST*	2	1.27932	1.63503
	Pam3CSK4	2	1.06171	1.12267			Pam3CSK4	2	1.24229	1.2338
	R848	2	1.03543	1.15796			R848	2	1.03457	1.49697
	c-di-GMP	2	1.0132	1.18036			c-di-GMP	2	1.34425	1.50613
	ssRNA-DR*	2	1.04396	1.15439			ssRNA-DR*	2	1.24727	1.52583
	2'3'-c-di-GMP	2	1.06695	1.13841			2'3'-c-di-GMP	2	0.652965	1.24169
	ODN 4084-F	2	1.04531	1.16607			ODN 4084-F	2	1.55544	1.31895
	LPS	2	1.05986	1.15178			LPS	2	0.749183	1.59918
	ssPolyU Naked	2	1.03607	1.17823			ssPolyU Naked	2	0.964171	1.57444
	FSL-1*	2	1.03611	1.17992			FSL-1*	2	1.1266	1.48301
	3'3'-cGAMP	2	1.04917	1.16709			3'3'-cGAMP	2	0.893827	1.37461
	2’3’-cGAMP	2	1.06566	1.15212			2’3’-cGAMP	2	1.00257	1.36939
	Pam2CSK4	2	1.07621	1.14411			Pam2CSK4	2	1.07902	1.44503
	ORN 02*	2	1.04803	1.17289			ORN 02*	2	1.35311	1.58731
	LAM-MS	2	1.05886	1.1653			LAM-MS	2	0.956846	1.1655
	PGN-EK*	2	1.04283	1.182			PGN-EK*	2	1.02109	1.61375
	dsDNA-EC	2	1.04227	1.19356			dsDNA-EC	2	1.30383	1.54721
	Tri-Lys	2	1.05173	1.1857			Tri-Lys	2	0.961219	1.54817
	ORN 06*	2	1.08298	1.15841			ORN 06*	2	1.3329	1.41391
	ORN Sa19 Control*	2	1.06379	1.17893			ORN Sa19 Control*	2	1.40093	1.54707
	iE-Lys	2	1.04041	1.20317			iE-Lys	2	1.16092	1.34453
	FLA-BS*	2	1.0581	1.18645			FLA-BS*	2	1.05114	1.50774
	MDP	2	1.03718	1.20881			MDP	2	1.20683	1.45366
	Loxoribine	2	1.07237	1.17965			Loxoribine	2	1.30506	1.53172
	LTA-BS	2	1.03434	1.2185			LTA-BS	2	1.27957	1.32393
	ISD Naked	2	1.04945	1.20661			ISD Naked	2	1.18052	1.5832
	PGN-BS*	2	1.02579	1.24674			PGN-BS*	2	1.10103	1.26382
	C12-iE-DAP	2	1.05491	1.22082			C12-iE-DAP	2	1.41678	1.45394
	Poly(dT)	2	1.06238	1.21847			Poly(dT)	2	1.51107	1.64907
	WGP Soluble	2	1.07932	1.25056			WGP Soluble	2	1.13913	1.55371

## Sheet: Fig3
FIGURE 3A		Vehicle			Pam3CSK4
	RVFV titers	8000	8750	9250	1900	3250	2550
FIGURE 3B		Vehicle			Pam3CSK4
	RVFV titers	595000	440000	3100000	86000	120000	195000
FIGURE 3C	Concentration (ug/mL)	Rat cortical neurons Rel. infection				U2OS Rel. infection				Mouse cortical neurons Rel. infection
	10	0.262091	0.150382	0.07607		0.250512	0.375852	0.250059	0.241525	0.361892	0.356553	0.303523
	2	0.949572	0.882674	0.411618		0.314516	0.510573	0.613896	0.663537	1.05794	0.908486	1.0272
	0.4	0.884913	1.1021	0.947974		0.414683	0.680248	0.879381	0.931936	1.0033	0.945589	0.990715
	0.08	0.944687	1.0395	1.01091		0.510439	0.873403	0.862565	1.07248	1.01839	0.926867	0.984159
	0.016	1.08992	0.92953	0.915638		0.650945	0.948938	0.873488	1.10716	0.97441	0.947995	1.02833
FIGURE 3D	Concentration (ug/mL)	RVFV Rel. infection				LACV Rel. infection
	10	0.262091	0.150382	0.07607		0.438581	0.051149	0.272912	0.351694
	2	0.949572	0.882674	0.411618		0.749526	0.605791	0.85881	0.864858
	0.4	0.884913	1.1021	0.947974		1.01035	0.844008	0.987294	1.21862
	0.08	0.944687	1.0395	1.01091		1.22184	0.836245	1.09112	1.09043
	0.016	1.08992	0.92953	0.915638		1.20383	1.20185	0.904976	0.989406
FIGURE 3E	Concentration (ug/mL)	Rel. infection Pam3CSK4			Rel. infection Pam2CSK4
	10	0.262091	0.150382	0.07607	1.47044	1.21169	1.29809
	2	0.949572	0.882674	0.411618	1.56475	1.53836	1.25562
	0.4	0.884913	1.1021	0.947974	1.04926	1.11018	1.06115
	0.08	0.944687	1.0395	1.01091	1.07441	1.04335	1.11158
	0.016	1.08992	0.92953	0.915638	0.869452	0.951256	1.09685
FIGURE 3F		Rel RVFV RNA
	Vehicle	1	1	1	1	1	1	1	1	1
	Pam3CSK4	0.179549	0.815173	0.448612	0.463114	0.32958	0.217152	0.236938	0.238373	0.231523
	Pam2CSK4	3.1755	1.97496	0.828174	0.976482	0.613807	0.528489	0.649856
FIGURE 3G		Rel. LACV RNA
	Vehicle	1	1	1	1
	Pam3CSK4	0.432584	0.204153	0.461072	0.340242
	Pam2CSK4	0.976556	0.523823	0.664779	0.94753
		Rel. VSV RNA
FIGURE 3H	Vehicle	1	1	1
	Pam3CSK4	0.927832	0.987411	2.1174
	Pam2CSK4	1.08243	0.689908	1.82399
FIGURE 3I		Rel. RVFV RNA
	Vehicle	1	1	1	1	1	1	1	1	1	1	1
	Pam3CSK4	0.465189	0.280097	0.07385	0.20695	0.390622	0.390109	0.371633	0.434209	0.680429	0.452817	0.349412
	Pam2CSK4	0.624038	0.456859	0.936532
FIGURE 3J		Vehicle			Pam3CSK4
	LACV titers	82250	57750	21250	11862.5	13250	9000
FIGURE 3K		Vehicle			Pam3CSK4
	CEV titers	16750	7600	100000	2375	1350	3525
FIGURE 3L		Vehicle			Pam3CSK4
	LACV titers	318750	43750	377500	13250	10000	19750
FIGURE 3M		Vehicle			Pam3CSK4
	CEV titers	12000	7750		13250	12500
FIGURE 3N		Vehicle			Pam3CSK4
	PTV titers	345000	105000	327500	23000	7750	24750

## Sheet: Fig4
FIGURE 4A-B		Avg. Log2 Counts per Million		Avg. Log2 Fold change / vehicle
	geneID	Pam3CSK4	Pam2CSK4	Pam3CSK4	Pam2CSK4
	Ccl2	5.27	5.75	6.45	6.92
	Cxcl1	5.1	5.2	6.42	6.52
	Cxcl10	3.82	5.06	5.14	6.38
	Lcn2	3.8	5.36	4.7	6.27
	Icam1	3.95	3.88	4.13	4.05
	Ccl7	2.79	1.84	4.1	3.16
	Gbp5	5.25	6.04	3.92	4.71
	Ccl20	2.5	2.79	3.54	3.83
	Cebpd	3.87	3.69	3.31	3.13
	Gbp2	3.81	4.96	3.21	4.36
	Zc3h12a	3.15	3.6	3.15	3.59
	Fam129a	2.9	4.52	3.12	4.74
	Tnfaip2	3.92	4.45	3.01	3.54
	Mpa2l	3.89	4.93	2.98	4.02
	Csf1	6.06	6.56	2.93	3.43
	Abcb1b	3.89	4.84	2.88	3.83
	Has2	4.04	4.23	2.88	3.07
	Rassf4	2.76	3.67	2.75	3.66
	Rsad2	2.39	4.72	2.71	5.04
	C3	1.98	3.58	2.64	4.25
	Nfkb2	3.25	3.37	2.42	2.54
	Nfkbiz	2.83	2.92	2.34	2.43
	Cd44	5.25	5.53	2.32	2.6
	Angptl4	1.34	2.31	2.14	3.11
	Cd83	3.13	3.54	2.1	2.51
	Ripk2	4.83	5.05	2.03	2.25
	Rab32	2.99	4.09	1.86	2.96
	S1pr3	5.28	6.39	1.81	2.92
	Relb	2.69	2.74	1.71	1.76
	Herc6	0.67	1.6	1.66	2.59
	Cdkn2b	1.37	2.53	1.64	2.8
	Ptrf	3.29	3.9	1.56	2.17
	Ifih1	2.52	3.27	1.51	2.26
	Gadd45b	1.99	2.87	1.39	2.27
	Irgm	1.67	3.11	1.31	2.75
	Irf1	2.37	3.24	1.24	2.11
	Rhbdl3	3.31	4.01	1.18	1.87
	RT1-CE7	1.41	2.37	1.17	2.12
	Zc3hav1	2.16	3.43	1.17	2.44
	Lrrc38	-0.16	1.5	1.16	2.82
	Parp14	3.11	4.62	1.07	2.57
	RGD1309362	0.24	2.62	1.04	3.41
	Rnf213	4.17	5.17	1.01	2
	Parp9	2.27	3.3	0.99	2.02
	C1s	1.55	3.24	0.86	2.56
	Cxcl9	-0.49	1.99	0.78	3.25
FIGURE 4C	Rel. Fold change Tnfa RNA
	Vehicle	1	1	1
	Pam3CSK4	153.268	368.12	204.497
	Pam2CSK4		157.572	100.256
	Pam1CSK4	4.94284	1.3298	1.08169
	PHCSK4	172.795	292.253	182.281
FIGURE 4D	Rel. Fold change Cxcl1 RNA
	Vehicle	1	1	1
	Pam3CSK4	896.541	1514.5	660.399
	Pam2CSK4		1030.97	740.202
	Pam1CSK4	0.930644	1.04919	1.28976
	PHCSK4	1326.12	1078.41	774.32
FIGURE 4E	Rel. Fold change Cxcl10 RNA
	Vehicle	1	1	1
	Pam3CSK4	607.751	2363.87	680.019
	Pam2CSK4		3809.85	1850.74
	Pam1CSK4	0.64841	2.47013	1.03215
	PHCSK4	802.547	5329.34	1658.11
FIGURE 4F	Rel. Fold change RVFV RNA
	Vehicle	1	1	1
	Pam3CSK4	0.138427	0.168027	0.346369
	Pam2CSK4		0.741042	1.18942
	Pam1CSK4	1.03825	1.11106	1.75812
	PHCSK4	0.379698	0.537098	0.870108
FIGURE 4G	Rel. Fold change Tnfa RNA
	Vehicle	1	1	1
	Pam3CSK4	220.074	94.1012	395.841
	R-Pam3CSK4	244.521	67.2707	520.999
	S-Pam3CSK4	24.5813	8.90089	30.3662
FIGURE 4H	Rel. Fold change Cxcl1 RNA
	Vehicle	1	1	1	1
	Pam3CSK4	688.291	977.752	842.13	514.847
	R-Pam3CSK4	919.529	1205.03	841.169	550.272
	S-Pam3CSK4	71.8843	34.7293	74.9259	11.0655
FIGURE 4I	Rel. Fold change Cxcl10 RNA
	Vehicle	1	1	1	1
	Pam3CSK4	1255.71	913.999	1326.05	1156.06
	R-Pam3CSK4	2224.03	936.461	2119.38	2670.7
	S-Pam3CSK4	103.834	10.1309	46.2067	20.7926
FIGURE 4J	Rel. Fold change RVFV RNA
	Vehicle	1	1	1	1
	Pam3CSK4	0.090069	0.061556	0.150719	0.629379
	R-Pam3CSK4	0.167582	0.198155	0.629595	1.00556
	S-Pam3CSK4	0.089492	0.069367	0.14468	0.59378
FIGURE 4K	Rel. Fold change Cxcl1 RNA
		Wt			TLR2 KO
	Vehicle	1	1	1	1.67839	4.64396	2.85997
	Pam3CSK4	719.015	355.675	745.984	1.16678	1.55854	5.82396
FIGURE 4L	Rel. Fold change Ccl2 RNA
		Wt			TLR2 KO
	Vehicle	1	1	1	1.77205	1.45646	19.1862
	Pam3CSK4	293.382	459.401	5408.45	1.27401	1.98813	93.9616
FIGURE 4M	Rel. fold change RVFV infection
	Concentration (ug/mL)	Wt		TLR2 KO
	10	0.398143	0.41745	0.381884	0.43754
	5	0.619865	0.56722	0.656922	0.61133
	2.5	0.701406	0.75062	0.80145	0.78436
	1.25	0.864051	0.874	0.778553	0.93582
	0.625	0.950621	1.02618	0.877525	0.77185
	0.3125	0.876364	0.8538	0.929952	1.17658
FIGURE 4N
	RVFV titers	Wt			TLR2 KO
	Vehicle	205000	145000	140000	50500	24500	41750
	Pam3CSK4	137500	92500	130000	28750	23000	48000

## Sheet: Fig5
FIGURE 5A	Rel. RVFV infection
	Time of treatment	Vehicle			Pam3CSK4
	-4	1.01772	0.952412	1.04634	0.273522	0.223593	0.151215
	0	0.629066	1.01515	0.864458	0.534073	0.405859	0.274466
	2	1.19941	1.13503	1.04704	0.772771	0.560825	0.431215
	4	1.1538	0.897404	1.04217	0.811505	0.56149	0.533747
FIGURE 5B
		Rel. VSV-RVFV RNA
	Vehicle	1	1	1
	Pam3CSK4	0.098827	0.043889	0.069004
	Pam2CSK4	0.422522	0.223574	0.214963
FIGURE 5C		Neutralization				Stimulation
	Vehicle	1	1	1	1	1.28057	1.28929	1.04283	1.08216
	Pam3CSK4	1.26988	1.19412	1.15914	1.07995	0.207467	0.817277	0.277454	0.307653
	4D4	0.0270082	0.14144			0.255842	0.13381
FIGURE 5D		Rel. RVFV RNA
	Vehicle	1	1	1
	Pam3CSK4	1.27903	1.685	1.35047
FIGURE 5E		Rel. RVFV RNA
	Vehicle	1	1	1
	Pam3CSK4	1.44838	1.06893	1.13742
FIGURE 5F	Rel. RVFV RNA	DMSO pH 7					BafA pH 7					DMSO pH 5					BafA pH 5
	Vehicle	1	1	1	1	1	4.03e-06	0.0001294	6e-06	6.38e-06	1.65e-05	2.0111	1.95715	2.20756	3.23	3.91507	0.2721	0.130117	0.158804	0.22464	0.320657
	Pam3CSK4	0.5252	0.316286	0.188469	0.258721	0.221571	4.94e-06	4.547e-06	9e-06	5.3e-06	7.01e-06	0.8938	0.276707	0.3398	0.532951	0.588237	0.0382	0.0093088	0.02152	0.02923	0.036336
FIGURE 5H	Puncta per cell	H2O	Pam3CSK4	BafA
		7	1	0
		16	0	2
		26	0	5
		22	1	2
		57	1	7
		9	1	6
		12	0	3
		7	4	3
		23	2	3
		20	1	1
		24	0	9
		23	2	0
		40	0	1
		10	2	1
		31	1	2
		30	5	0
		4	0	6
		5	1	0
		17	1	0
		2	0	4
		5	0	0
		25	1	2
		14	0	0
		17	0	3
		24	2	1
		9	1	0
		32	0	2
		40	0	0
		20	0	1
		17	2	0
		4	0	1
		15	2	0
		14	1	0
		6	0	0
		2	0	0
		6	0	0
		6	0	2
		3	0	1
		24	0	0
		29	0	1
		7	2	4
		7	0	4
		16	2	1
		6	3	2
		12	1	1
		20	1	0
		28	1	1
		15	0	0
		10	2	1
		17	5	0
		12	1	7
		4	4	3
		10	1	1
		1	1	0
		8	0	0
		6	2	0
		11	3	4
		0	2	2
		2	2	4
		1	1	1
		13	3	2
		16	1	3
		7	0	8
		3	0	0
		6	0	6
		2	0	1
		25	0	1
		13	3	1
		7	1	4
		18	1	4
		22	2	6
		9	3	5
		29	0	3
		32	4	3
		4	6	2
		78	0	0
		13	3	1
		2	0	1
		18	2	0
		0	2	3
		35	3	1
		52	0	5
		4	2	16
		0	1	9
		34	2	2
		18	1	1
		90	0	2
		19	7	3
		7	0	0
		9	2	0
		75	0	0
		13	0	1
		7	3	3
		43	2	3
		5	0	7
		3	2	6
		1	0	5
		1	0	2
		5	3	6
		10	4	2
		5	2	4
		19	3	5
		2	4	12
		8	17	4
		7	6	4
		12	11	9
		1	1	0
		12	11	4
		1	5	0
		7	12	0
		3	9	3
		7	12	1
		3	0	4
		12	5	3
		9	1	0
		1	0	2
		5	2	1
		3	16	38
		0	2	1
		3	1	0
		0	15	12
		20	8	19
		11	0	14
		5	2	8
		17	19	13
		3	8	4
		10	11	1
		5	0	3
		13	1	4
		28	9	8
		15	2	0
		2	4	0
		1	11	4
		20	5	4
		4	4	3
		15	3	6
		9	11	1
		22	19	4
		8	40	3
		5	6	3
		7	11	8
		4	0	3
		0	2	3
		13	14	2
		0	0	3
		3	1	2
		15	5	1
		2	8	0
		6	8	3
		6	0	9
		1	1	7
		2	5	2
		5	10	10
		14	1	13
		5	0	5
		15	1	6
		11	2	34
		7	2	2
		2	18	24
		9	0	20
		4	8	4
		1	2	9
		4	0	0
		16	1	5
		19	3	1
		13	1	4
		9	29	1
		3	2	1
		1	6	1
		4	6	2
		10	1	1
		16	18	2
		5	3	4
		14	2	1
		4	12	1
		3	5	6
		3	0	1
		2	4	2
		2	3	2
		3	23	1
		3	0	3
		4	1	2
		5	0	2
		1	3	9
		2	1	4
		10	4	1
		0	3	3
		4	4	3
		10	20	1
		4	12	5
		8	3	3
		7	2	2
		1	0	1
		5	2	4
		0	1	6
		4	1	4
		11	1	4
		0	0	1
		4	1	9
		7	2	1
		5	2	1
		12	0	2
		4	0	0
		8	0	3
		5	0	1
		13	4	0
		35	2	0
		5	0	1
		5	2	3
		0	0	6
		9	1	3
		21	1	0
		16	6	2
		11	5	10
		23	1	2
		28	0	3
		11	7	0
		36	9	2
		23	5	2
		9	4	1
		39	18	9
		21	6	7
		32	2	1
		33	7	0
		10	3	1
		2	30	0
		11	4	0
		17	1	2
		10	6	0
		16	2	9
		24	2	0
		5	0	3
		13	1	9
		3	4	5
		55	2	12
		39	10	0
		16	1	3
		6	2	0
		13	4	0
		37	1	3
		15	3	0
		30	7	5
		9	2	3
		5	4	14
		8	12	0
		31	3	7
		4	1	4
		8	1	1
		26	4	1
		16	6	1
		25	0	3
		10	1	5
		0	1	2
		14	2	4
		9	6	4
		7	3	8
		18	1	2
		14	11	2
		25	16	0
		26	0	14
		45	6	36
		18	0	2
		22	3	7
		4	0	0
		14	3	23
		18	2	19
		18	9	1
		43	2	16
		15	1	0
		8	1	0
		34	0	0
		6	0	5
		13	3	9
		2	1	3
		10	9	6
		6	0	0
		8	2	8
		21	12	7
		11	0	4
		24	2	6
		20	4	5
		9	10	4
		14	4	6
		4	1	3
		41	11	7
		6	0	2
		8	1	0
		5	3	49
		20	25	1
		8	9	2
		12	4	1
		3	1	3
		5	1	5
		0	2	5
		3	1	4
		5	0	6
		8	8	6
		10	5	7
		8	2	0
		20	6	14
		9	2	13
		2	11	9
		6	2	1
		77	13	5
		7	7	2
		12	20	1
		6	2	4
		18	14	1
		3	124*	1
		52	7	2
		16	1	3
		10	0	3
		19	9	4
		17	26	3
		24	0	2
		25	24	0
		14	6	8
		7	0	1
		11	0	1
		0	0	0
		2	0	0
		11	0	2
			0	1
			7	1
			1	2
			0	1
			0	7
			0	2
			0	1
			4	4
			0	3
			2	11
			0	7
			3	7
			6	2
			0	6
			8	0
			8	2
			2	1
			1	4
			3	2
			14	4
			0	0
			1	3
			6	3
			16	2
			0	3
			2	4
			4	2
			2	3
			2	3
			9	9
			14	6
			3	2
			2	0
			10	8
			3	3
			5	2
			6	1
			3	4
			15	1
			1	4
			3	1
			11	0
			0	0
			1	4
			5	3
			2	0
			0	13
			0	12
			1	1
			6	0
			5	39
			4	0
			15	1
			1	5
			7	1
			1	1
			5	2
			8	3
			28	1
			6	1
			24	1
			13	0
			1	1
FIGURE 5I	DiD area / cell	H2O	Pam3CSK4	BafA
		206	17	0
		233	0	36
		436	0	56
		488	37	18
		1005	6	120
		82	7	83
		229	0	37
		80	122	571
		355	18	55
		273	5	9
		503	0	77
		471	11	0
		763	0	35
		266	22	12
		552	15	57
		628	73	0
		49	0	115
		128	8	0
		288	21	0
		65	0	55
		67	0	0
		398	5	33
		200	0	0
		307	0	52
		378	27	16
		225	25	0
		542	0	22
		644	0	0
		373	0	5
		196	88	0
		72	0	6
		183	12	0
		166	8	0
		97	0	0
		23	0	0
		68	0	0
		74	0	22
		19	0	24
		430	0	0
		631	0	4
		68	25	141
		86	0	85
		286	51	8
		86	65	9
		169	4	8
		415	11	0
		599	4	7
		229	0	0
		188	40	15
		284	68	0
		166	4	158
		44	50	56
		142	4	25
		7	17	0
		162	0	0
		76	18	0
		92	30	103
		0	26	29
		38	15	41
		27	30	28
		220	46	30
		335	4	78
		116	0	186
		45	0	0
		92	0	156
		29	0	14
		387	0	4
		282	48	60
		149	4	77
		691	18	47
		366	22	90
		181	26	83
		723	0	82
		827	41	75
		58	175	21
		1933	0	0
		229	31	19
		62	0	8
		294	19	0
		0	31	67
		549	33	10
		612	0	38
		71	8	270
		0	6	266
		617	18	19
		388	27	8
		3691	0	22
		350	121	33
		185	0	0
		187	11	0
		1405	0	0
		349	0	37
		93	48	39
		572	55	50
		135	0	145
		102	34	94
		49	0	70
		8	0	33
		139	55	97
		306	99	39
		60	23	61
		399	26	82
		19	62	109
		47	279	56
		109	88	74
		214	204	236
		14	22	0
		222	202	60
		5	69	0
		67	351	0
		39	168	35
		72	162	7
		71	0	151
		218	64	60
		170	23	0
		13	0	30
		90	36	6
		56	340	607
		0	43	4
		31	23	0
		0	238	313
		288	120	408
		212	0	209
		88	33	175
		316	219	172
		20	157	79
		144	158	17
		158	0	39
		178	19	26
		415	108	141
		257	42	0
		22	89	0
		40	238	54
		654	108	51
		66	57	18
		445	40	119
		166	461	19
		487	381	34
		108	760	46
		120	216	57
		132	231	112
		108	0	38
		0	14	59
		265	231	56
		0	0	36
		40	4	22
		225	75	42
		33	66	0
		121	167	24
		67	0	147
		42	10	85
		13	59	25
		79	178	147
		321	12	114
		177	0	86
		371	34	171
		353	43	902
		257	26	27
		56	328	1016
		315	0	2246
		62	96	73
		14	41	173
		46	0	0
		315	12	69
		405	29	5
		292	13	52
		96	703	5
		67	72	13
		32	74	24
		43	72	43
		182	9	10
		302	334	14
		93	62	30
		222	41	9
		58	311	18
		91	102	120
		91	0	14
		17	56	20
		34	25	32
		68	487	9
		104	0	30
		87	4	22
		65	0	40
		4	22	80
		32	5	43
		146	33	59
		0	23	69
		45	63	19
		156	301	4
		74	245	78
		108	102	45
		127	62	20
		47	0	4
		84	29	92
		0	5	86
		72	34	37
		329	65	42
		0	0	15
		32	58	74
		72	32	6
		33	15	11
		260	0	17
		48	0	0
		102	0	54
		119	0	13
		216	32	0
		784	52	0
		106	0	9
		64	36	46
		0	0	94
		188	14	128
		268	26	0
		316	104	39
		152	48	167
		497	31	16
		559	0	36
		179	165	0
		530	193	22
		375	79	24
		196	62	20
		552	332	146
		407	93	125
		471	91	6
		590	110	0
		204	39	6
		15	688	0
		209	66	0
		343	8	10
		262	127	0
		260	13	122
		378	21	0
		85	0	50
		190	18	159
		65	79	88
		1123	44	209
		912	155	0
		403	13	23
		100	17	0
		230	24	0
		833	22	40
		268	53	0
		491	264	43
		122	54	40
		99	97	247
		195	267	0
		636	43	92
		101	29	57
		103	4	11
		412	82	37
		248	120	42
		538	0	43
		163	15	82
		0	9	12
		281	19	64
		158	64	74
		193	76	98
		357	6	20
		283	197	38
		551	215	0
		556	0	343
		766	137	1619
		411	0	37
		316	43	91
		97	0	0
		124	29	764
		420	91	517
		441	226	27
		758	31	232
		280	55	0
		143	61	0
		491	0	0
		143	0	105
		687	39	118
		32	4	43
		263	81	33
		173	0	0
		226	46	133
		483	169	83
		277	0	38
		298	24	66
		553	89	50
		198	320	32
		266	27	59
		49	44	19
		753	123	92
		98	0	9
		193	7	0
		39	25	955
		309	444	8
		125	180	68
		289	68	6
		49	9	29
		100	5	132
		0	24	49
		73	11	94
		63	0	121
		143	109	126
		114	80	214
		106	14	0
		324	73	190
		135	62	244
		31	140	178
		188	71	16
		1535	163	120
		158	117	47
		233	390	6
		62	27	28
		365	142	4
		28	8881	18
		922	170	14
		357	4	50
		152	0	101
		325	148	152
		390	664	25
		601	0	32
		369	760	0
		420	108	163
		73	0	10
		268	0	6
		0	0	0
		54	0	0
		220	0	49
			0	19
			65	9
			52	36
			0	4
			0	55
			0	13
			0	10
			37	70
			0	32
			12	463
			0	45
			39	138
			80	39
			0	148
			102	0
			160	53
			41	38
			14	167
			40	13
			256	102
			0	0
			18	31
			56	36
			326	17
			0	55
			29	38
			35	43
			139	25
			61	31
			142	85
			262	99
			43	37
			27	0
			174	116
			52	22
			87	26
			157	12
			88	220
			282	35
			4	34
			56	8
			145	0
			0	0
			9	43
			71	55
			28	0
			0	256
			0	106
			9	7
			99	0
			94	463
			90	0
			225	7
			24	82
			93	4
			44	9
			73	90
			197	26
			692	10
			151	9
			269	12
			237	0
			30	13
FIGURE 5J	Avg puncta intensity / cell	H2O	Pam3CSK4	BafA
		1119.59	578.568	0
		1183.83	391.167	1616.06
		522.171	348.857	630.125
		1025.98	0	373.389
		678.938	1065.9	481.925
		887.789	449.778	811.205
		739.381	367.4	393.324
		985.578	0	2076.14
		1563.99	365.182	770.509
		1249.6	0	365.333
		1331.02	660.273	533.87
		1111.33	1192.07	0
		1228.23	862.151	1878.6
		389.469	0	515
		1009.05	367.375	566.246
		990.583	413.095	0
		1206.51	0	1164.72
		477.179	0	0
		946.847	343.6	0
		924.02	0	1256.11
		1078.97	0	0
		843.823	432.926	1532.18
		1333.25	405.28	0
		1324.51	0	1008.58
		1000.2	0	596.438
		1286.34	0	0
		641.02	1517.81	440.182
		436.083	0	0
		727.317	380.75	327.4
		623.813	406.625	0
		943.247	0	355.667
		434.826	0	0
		509.985	0	0
		708.892	0	0
		343.421	0	0
		950.105	0	0
		1366.63	0	589.818
		461.926	457.96	811.917
		678.721	0	0
		1063.13	730.118	324.25
		657.523	1105.28	2629.62
		686.533	318.25	1055.95
		1131.83	392.818	348.5
		1001.22	272.25	273.556
		1090.36	0	322.75
		927.277	1195.8	0
		1007.38	446.574	313.286
		899.283	361.5	0
		525.477	397.66	428.533
		825.148	294	0
		405.143	703	654.76
		731.747	0	695.464
		869.158	572.833	492.12
		527.391	621.333	0
		0	485.462	0
		779.579	454.933	0
		539.481	842.167	1389.48
		703.182	691.152	508.31
		1259.85	331.75	381.317
		632.216	0	2036.18
		873.756	0	597.633
		1028.76	0	733.372
		409	0	1562.46
		895.245	0	0
		1800.67	612.521	1905.72
		1078.49	317.25	399
		1710.75	616.944	294.25
		886.202	448.182	1902.58
		1400.73	426.731	1339.22
		1661.03	0	613
		1418.2	448.781	766.533
		662.448	1717.99	1243.7
		1440.59	0	1316.79
		823.507	820.097	1577.21
		685.871	0	605.191
		740.177	427.895	0
		0	410.71	537.579
		887.501	637.879	516.875
		783.088	0	0
		945.901	300.875	620.97
		0	316.667	492.8
		1141.54	338.556	407.632
		1161.49	811.481	766.911
		1588.19	0	1211.98
		885.329	435.802	480.368
		1605.78	0	379.625
		588.823	371.273	434.409
		1143.82	0	658.545
		1382.9	0	0
		585.828	949.625	0
		774.57	1701.49	0
		1107.04	0	1539.73
		2284.72	513.059	618.641
		2069.86	0	527.06
		380	0	1269.2
		916.892	1725.06	582.053
		1847.41	473.798	630.9
		547.383	492	689.455
		1469.2	370.192	977.505
		403.368	512.274	1264.74
		490.617	1130.62	811.426
		699.587	1197.17	456.317
		1396.22	1032.84	459.899
		640.714	630.636	795.179
		1141.82	958.525	1215.49
		325.6	882.435	964.322
		398.433	1411.69	0
		544.564	978.095	657.6
		772.181	787.043	0
		1076.56	0	0
		1198.6	1144.94	596.343
		1047.73	428.87	359.143
		485.923	0	2044.74
		1196.09	391.083	1494.13
		1125.73	952.253	0
		0	460.512	493.433
		776.193	545.565	323.833
		0	948.088	1218.08
		824.913	780.025	326.25
		1360.47	0	0
		630.33	1107.24	960.22
		1054.82	872.566	1440.55
		426.95	1516.82	953.364
		1031.13	893.468	1478.92
		1713.9	0	703.605
		1136.84	722.105	701.76
		858.593	880.954	563.059
		1112.76	1794.45	656
		565.636	1494.11	361.923
		2313.07	1279.27	1592.52
		1739.06	736.222	0
		897.833	1016.6	0
		1681.85	540.15	623.352
		1121.86	1993.22	411.118
		1620.11	1146.98	382.833
		727.398	900.32	935.655
		1576.28	1981.82	769.737
		758.409	1172.83	503.059
		1287.55	0	577.87
		0	324.571	1036.26
		1672.37	708.377	800.25
		0	0	530.737
		961.05	275.75	1379.63
		1059.23	645.813	1455.79
		710.03	454.03	688.167
		1126.8	1305.12	403.046
		740.105	0	1464.29
		1657.6	597.3	0
		590.462	426	494.625
		753.532	721.309	928.401
		1408.3	464.333	853.882
		2375.81	0	1004.56
		1280.38	571.177	519.429
		1617.28	2062.39	467.36
		2117.08	421.885	560.139
		1275.86	1069.83	1215.67
		2011.97	0	1103.42
		1229.66	546.229	468.074
		446.214	1232.29	1094.47
		962.826	0	1246.53
		1398.15	329.417	1344.74
		1596.67	539.517	1293.5
		1109.3	776.462	0
		528.833	1224.48	879.623
		1100.31	976.625	329
		779.781	601.554	879.25
		517.209	740.111	355
		580.813	382.889	381.692
		1159.1	1331.63	849.875
		841.914	525.081	560.791
		1053.28	557.073	649.6
		526.259	724.846	375.786
		1883.31	1788.06	576.4
		2343.34	0	574.667
		436	564.339	403.889
		583.441	457.16	1013.67
		1368.12	887.179	390.786
		2217.89	371.25	393.5
		873.885	526.444	559.125
		917.308	0	450.222
		354.25	1386.8	455.2
		778.062	1086.2	427.454
		946.651	0	655.9
		0	637.042	510.7
		642.222	1536.11	544.605
		1073.71	1064.08	670.814
		1068.38	366.444	507.464
		766.426	2079.89	360.158
		648.716	611.154	271.75
		969.808	0	978.808
		1089.6	434	1314.33
		0	505.08	499.4
		1327.62	1135.82	270.75
		1614.97	851.867	708.457
		0	1491.79	855.57
		356.406	649.556	619.54
		431.639	342	556.381
		373.849	611.458	628.867
		1231.75	547.545	524.176
		529.854	0	428.833
		712.186	679.248	323.182
		1664.78	567.438	622.647
		893.713	454.857	0
		1686.31	591.918	763.259
		1139.05	1691.48	587.615
		809.531	1048.91	0
		0	1038.94	0
		1659.49	731.73	405.778
		960.787	1050.4	707.283
		1426.65	1544.29	1010.91
		1117.26	786.519	1325.59
		1435.29	703.796	0
		1461.44	2465.63	1559.36
		1493.13	1363.22	1042.05
		1045.53	274	628.562
		1184.84	0	535.722
		1602.77	1158.83	0
		1301.42	1306.93	409.046
		1277.67	0	461.458
		1210.92	1054.28	565.75
		1203.37	1401.48	934.541
		1019.86	0	622.136
		392.733	0	438.5
		1414.47	0	0
		1443.24	0	360
		1941.67	0	0
		1021.32	0	0
		1206.18	930.923	353.3
		812.788	2454.15	0
		971.432	0	1098.57
		2312.48	0	0
		1508.95	0	1334.42
		1588.08	0	1550.86
		1776.97	419.892	1028.52
		782.29	0	1370.82
		1196.55	431.083	0
		1671.35	0	633.348
		1326.81	807.795	0
		1157.58	699.175	0
		967.393	0	1093.92
		1477.37	740.745	0
		1610.85	1303.78	381.419
		1619.52	1087.54	579.375
		1479.45	462.929	1321.75
		601.786	1587.28	0
		1264.98	1439.92	763.402
		986.004	0	577.263
		1831.14	897.889	355.091
		1803.23	446.893	694.432
		0	1149.8	1717.38
		1406.92	0	744.349
		1623.17	517.276	952.378
		2190.03	455.429	344.167
		1327.48	3324.68	1346
		1372.26	2459.72	1241.68
		1611.16	1127.6	1078.39
		1668.51	1050.76	513.5
		1258.59	1144.3	907.079
		1652.23	573.111	0
		1383.71	1367.92	860.904
		1457.14	725.75	898.715
		580.057	1062.67	911.514
		1571.09	1954.03	804.308
		1830.9	2088.69	0
		1560.79	1182.33	1108.34
		1489.08	338.75	824.776
		1126.08	1873.39	617.296
		939.269	1236.58	576.353
		1154.43	0	0
		1187.75	365.778	0
		479.875	1187.93	0
		1955.04	579.643	1359.33
		1903.47	0	771.017
		1477.38	0	783.535
		1318.44	519	357.333
		1916.31	1025.4	0
		730.027	1103.69	1422.54
		1990.54	1280.83	767.205
		812.717	934.564	470.026
		1526.91	1170.38	586.606
		785.449	999.957	504.92
		1291.38	2180.95	388.594
		772.459	666.206	448.932
		1710.69	1853.62	383.368
		515.385	1441.37	486.75
		1225.46	917.676	330.778
		1132.35	629.781	0
		1604.65	1557.13	1407.23
		652.102	1756.37	399.25
		789.01		2260.29
		0		325.833
		1664.1		534.897
		1329.19		1093.93
		1264.03		597.204
		637.254		1977.02
		541.16		2129.45
		1238.87		1704.17
		1100.19		2511.9
		815.871		0
		1159.31		1219.11
		1351.23		962.102
		1545.25		1242.75
		1579.72		893.375
		710.532		1130.64
		1592.77		572.766
		612.5		325.167
		1268.05		446.036
		1514.92		319.25
		872.632		1064.33
		1219.64		459.786
		1599.02		712.74
		1428.84		1029.49
		1101.37		2198.49
		1403.23		473.04
		711.274		676.75
		2069.99		0
		0		1810.36
		654.148		443.7
		1593.64		257.667
				0
				0
				858.082
				778.105
				496.556
				507.222
				420.75
				477.745
				469.462
				450.3
				843.814
				886.125
				2397.44
				453.2
				1737.22
				896.744
				1876.03
				0
				1118.6
				702.632
				1995.98
				490.923
				2251.98
				0
				633.903
				963.278
				465.529
				1239.35
				770.184
				1249.09
				476.84
				590.936
				766.035
				1710.63
				1562.05
				0
				1216.65
				384.318
				1127.92
				349.5
				2210.39
				1182.97
				450.324
				434.125
				0
				0
				468.791
				708.145
				0
				1688.88
				605.104
				377.571
				0
				704.259
				0
				324.857
				1542.82
				382
				358.111
				2800.14
				580.308
				434.4
				451.444
				643.5
				0
				599.231

## Sheet: Fig6
FIGURE 6A	% of mice surviving
	Days post-infection (dpi)	Pam3CSK4 + Mock	Vehicle + 1 PFU	Vehicle + 5 PFU	Pam3CSK4 + 1 PFU	Pam3CSK4 + 5 PFU
	0	100	100	100	100	100
	2.5			92.8571
	3		75	14.2857		90.9091
	3.5		66.6667	0
	4		50			81.8182
	4.5					72.7273
	5		33.3333		91.6667
	5.5		25
	6		8.33333		83.3333
	7.5					63.6364
	8					54.5455
	10	100	8.33333		83.3333	54.5455
FIGURE 6B
	RVFV titers	Vehicle						Pam3CSK4
	Uninfected	0.1	0.1					0.1	0.1
	1 PFU	250	1850	50				0.1	50	0.1
	5 PFU	2500000	35000	905000000	680000000	1800000	855000000	0.1	0.1	0.1
		*0.1 = below limit of detection
FIGURE 6C
	RVFV RNA / 28s RNA	Vehicle						Pam3CSK4
	Uninfected	1e-08	2e-07					1.5e-06	1e-08
	1 PFU	0.0052036	0.002095	0.0001549				8.94e-05	1.64e-05	7.68e-05
	5 PFU	0.127409	0.0440218	4.85247	3.58563	4.52326	2.01185	1e-06	1.3e-06	2.3e-05
FIGURE 6D
	CXCL1 RNA / 28s RNA	Vehicle						Pam3CSK4
	Uninfected	1.4716e-05	7.286e-06					0.000440296	0.000130743
	1 PFU	0.000139118	0.000138741	9.576e-06				3.4226e-05	5.7044e-05	2.0758e-05
	5 PFU	0.000937037	0.00114185	0.00153112	0.00123722	0.00635582	0.000499425	7.8777e-05	8.0473e-05	5.4877e-05
FIGURE 6E
	CCL2 RNA / 28s RNA	Vehicle						Pam3CSK4
	Uninfected	4.93e-07	3.27e-07					6.5161e-05	9.617e-06
	1 PFU	1.3747e-05	6.207e-06	1.25e-07				3.016e-06	4.979e-06	1.479e-06
	5 PFU	2.4546e-05	1.3426e-05	5.1673e-05	3.7475e-05	0.000126537	2.6532e-05	6.431e-06	5.03e-06	3.389e-06
FIGURE 6F	Neurologic disease at 3dpi?	Yes	No
	Pam3CSK4 + Mock	0	2
	Vehicle + 1 PFU	0	2
	Vehicle + 5 PFU	5	1
	Pam3CSK4 + 1 PFU	0	3
	Pam3CSK4 + 5 PFU	0	3
